# Supplementary material for: Role of Bicaudal C1 in renal gluconeogenesis and its novel interaction with the CTLH complex
Source: PLoS Genet. 2018 Jul 11;14(7):e1007487. doi: 10.1371/journal.pgen.1007487 (PMC6056059; doi:10.1371/journal.pgen.1007487)
Supplement: S1 Table — (XLSX) [file pgen.1007487.s006.xlsx]

## Sheet: Sheet1
GENE	Identified Protein	Accession Number	Ctr_IP 1	IP 1	Ctr_IP 2	IP 2	Fold change
CNOT1	CCR4-NOT transcription complex subunit 1 OS=Homo sapiens GN=CNOT1 PE=1 SV=2	A5YKK6	0	84	0	74	80
FLNA	Filamin-A OS=Homo sapiens GN=FLNA PE=1 SV=4	P21333 (+2)	0	36	0	18	28
ACTN4	Alpha-actinin-4 OS=Homo sapiens GN=ACTN4 PE=1 SV=2	O43707	0	29	0	23	27
WDR26	Isoform 2 of WD repeat-containing protein 26 OS=Homo sapiens GN=WDR26	Q9H7D7-2	0	28	0	20	25
SEC16A	Protein transport protein Sec16A OS=Homo sapiens GN=SEC16A PE=1 SV=1	J3KNL6	0	24	0	23	24.5
EPPK1	Epiplakin OS=Homo sapiens GN=EPPK1 PE=1 SV=2	A0A075B730 (+1)	0	21	0	20	21.5
GTF2I	General transcription factor II-I OS=Homo sapiens GN=GTF2I PE=1 SV=2	P78347 (+3)	0	21	0	18	20.5
SCSDE1	Cold shock domain-containing protein E1 OS=Homo sapiens GN=CSDE1 PE=1 SV=2	O75534 (+3)	0	19	0	16	18.5
CAD	CAD protein OS=Homo sapiens GN=CAD PE=1 SV=1	F8VPD4 (+1)	0	57	2	45	26
GCN1	eIF-2-alpha kinase activator GCN1 OS=Homo sapiens GN=GCN1 PE=1 SV=6	Q92616	0	41	1	26	23
ANKS3	Ankyrin repeat and SAM domain-containing protein 3 OS=Homo sapiens GN=ANKS3 PE=1 SV=1	D3DUE4 (+3)	0	16	0	16	17
FASN	Fatty acid synthase OS=Homo sapiens GN=FASN PE=1 SV=3	P49327	0	36	1	21	19.6667
TCP1	T-complex protein 1 subunit alpha OS=Homo sapiens GN=TCP1 PE=1 SV=1	P17987	0	19	0	6	13.5
STRAP	Serine-threonine kinase receptor-associated protein OS=Homo sapiens GN=STRAP PE=1 SV=1	Q9Y3F4	0	13	0	11	13
SLC25A5	ADP/ATP translocase 2 OS=Homo sapiens GN=SLC25A5 PE=1 SV=7	P05141	0	12	0	11	12.5
HNRNPM	Heterogeneous nuclear ribonucleoprotein M OS=Homo sapiens GN=HNRNPM PE=1 SV=1	A0A087X0X3 (+2)	0	12	0	10	12
RANBP9	Ran-binding protein 9 OS=Homo sapiens GN=RANBP9 PE=1 SV=1	Q96S59	0	13	0	8	11.5
NUP205	Nuclear pore complex protein Nup205 OS=Homo sapiens GN=NUP205 PE=1 SV=3	Q92621	0	14	0	5	10.5
CCT2	T-complex protein 1 subunit beta OS=Homo sapiens GN=CCT2 PE=1 SV=4	P78371	0	13	0	6	10.5
CCT8	T-complex protein 1 subunit theta OS=Homo sapiens GN=CCT8 PE=1 SV=4	P50990	1	22	0	16	13.3333
XPO1	Exportin-1 OS=Homo sapiens GN=XPO1 PE=1 SV=1	O14980	1	22	0	14	12.6667
RQCD1	Cell differentiation protein RCD1 homolog OS=Homo sapiens GN=RQCD1 PE=1 SV=1	Q92600	0	6	0	11	9.5
DNAJA2	DnaJ homolog subfamily A member 2 OS=Homo sapiens GN=DNAJA2 PE=1 SV=1	O60884	0	10	0	7	9.5
SMARCA4	Transcription activator BRG1 OS=Homo sapiens GN=SMARCA4 PE=1 SV=1	A0A0A0MT49 (+6)	0	11	0	6	9.5
RPL10	60S ribosomal protein L10 OS=Homo sapiens GN=RPL10 PE=1 SV=4	P27635 (+1)	0	8	0	8	9
MATR3	Matrin-3 OS=Homo sapiens GN=MATR3 PE=1 SV=1	A8MXP9 (+1)	0	9	0	7	9
NUDC	Nuclear migration protein nudC OS=Homo sapiens GN=NUDC PE=1 SV=1	Q9Y266	0	11	0	5	9
RUVBL1	RuvB-like 1 OS=Homo sapiens GN=RUVBL1 PE=1 SV=1	Q9Y265	0	17	1	15	11.3333
CCT7	T-complex protein 1 subunit eta OS=Homo sapiens GN=CCT7 PE=1 SV=2	Q99832 (+1)	0	11	0	5	9
TRIM28	Transcription intermediary factor 1-beta OS=Homo sapiens GN=TRIM28 PE=1 SV=5	Q13263 (+1)	0	11	0	5	9
EPRS	Bifunctional glutamate/proline--tRNA ligase OS=Homo sapiens GN=EPRS PE=1 SV=5	P07814	1	26	1	19	11.75
EIF3I	Eukaryotic translation initiation factor 3 subunit I OS=Homo sapiens GN=EIF3I PE=1 SV=1	Q13347	0	8	0	7	8.5
MAEA	Macrophage erythroblast attacher OS=Homo sapiens GN=MAEA PE=1 SV=1	E7ESC7 (+1)	0	11	0	4	8.5
YPEL5	Protein yippee-like 5 OS=Homo sapiens GN=YPEL5 PE=1 SV=1	P62699	0	8	0	7	8.5
SLC25A6	ADP/ATP translocase 3 OS=Homo sapiens GN=SLC25A6 PE=1 SV=4	P12236	0	3	0	11	8
HSPA4	Heat shock 70 kDa protein 4 OS=Homo sapiens GN=HSPA4 PE=1 SV=1	A0A087WYC1 (+1)	0	8	0	6	8
PCBP1	Poly(rC)-binding protein 1 OS=Homo sapiens GN=PCBP1 PE=1 SV=2	Q15365	0	5	0	9	8
PCBP2	Poly(rC)-binding protein 2 OS=Homo sapiens GN=PCBP2 PE=1 SV=1	Q15366 (+3)	0	8	0	6	8
AKAP8L	A-kinase anchor protein 8-like OS=Homo sapiens GN=AKAP8L PE=1 SV=3	Q9ULX6	0	8	0	5	7.5
ATXN10	Ataxin-10 OS=Homo sapiens GN=ATXN10 PE=1 SV=1	Q9UBB4	0	9	0	4	7.5
GID8	Glucose-induced degradation protein 8 homolog OS=Homo sapiens GN=GID8 PE=1 SV=1	Q9NWU2	0	7	0	6	7.5
TIMM50	Mitochondrial import inner membrane translocase subunit TIM50 OS=Homo sapiens GN=TIMM50 PE=1 SV=2	Q3ZCQ8 (+1)	0	8	0	5	7.5
SNRNP200	U5 small nuclear ribonucleoprotein 200 kDa helicase OS=Homo sapiens GN=SNRNP200 PE=1 SV=2	O75643	0	9	0	4	7.5
NUP93	Nuclear pore complex protein Nup93 OS=Homo sapiens GN=NUP93 PE=1 SV=1	H3BVG0 (+1)	0	7	0	5	7
TLE3	Transducin-like enhancer protein 3 OS=Homo sapiens GN=TLE3 PE=1 SV=1	A0A0D9SES8 (+8)	0	5	0	7	7
VIM	Vimentin OS=Homo sapiens GN=VIM PE=1 SV=4	P08670	0	18	2	17	9.25
NEK7	Serine/threonine-protein kinase Nek7 OS=Homo sapiens GN=NEK7 PE=1 SV=1	Q8TDX7	0	7	1	16	8.33333
CSE1L	Exportin-2 OS=Homo sapiens GN=CSE1L PE=1 SV=3	P55060 (+1)	1	23	2	22	9.4
YWHAZ	14-3-3 protein zeta/delta (Fragment) OS=Homo sapiens GN=YWHAZ PE=1 SV=1	E7EX29 (+1)	0	6	0	5	6.5
PRKAA1	5'-AMP-activated protein kinase catalytic subunit alpha-1 OS=Homo sapiens GN=PRKAA1 PE=1 SV=4	Q13131 (+1)	0	8	0	3	6.5
HSPH1	Heat shock protein 105 kDa OS=Homo sapiens GN=HSPH1 PE=1 SV=1	Q92598 (+3)	0	7	0	4	6.5
RBBP7	Histone-binding protein RBBP7 OS=Homo sapiens GN=RBBP7 PE=1 SV=1	Q16576	0	7	0	4	6.5
MLF2	Myeloid leukemia factor 2 OS=Homo sapiens GN=MLF2 PE=1 SV=1	Q15773	0	5	0	6	6.5
RMND5A	Protein RMD5 homolog A OS=Homo sapiens GN=RMND5A PE=1 SV=1	Q9H871	0	8	0	3	6.5
XRCC6	X-ray repair cross-complementing protein 6 OS=Homo sapiens GN=XRCC6 PE=1 SV=1	B1AHC9 (+2)	0	6	0	5	6.5
RANBP2	E3 SUMO-protein ligase RanBP2 OS=Homo sapiens GN=RANBP2 PE=1 SV=2	P49792	1	11	1	20	8.25
BAG5	BAG family molecular chaperone regulator 5 OS=Homo sapiens GN=BAG5 PE=1 SV=1	Q9UL15 (+1)	0	5	0	5	6
CNOT2	CCR4-NOT transcription complex subunit 2 (Fragment) OS=Homo sapiens GN=CNOT2 PE=1 SV=1	F8VV52 (+1)	0	6	0	4	6
STUB1	E3 ubiquitin-protein ligase CHIP OS=Homo sapiens GN=STUB1 PE=1 SV=2	Q9UNE7	0	3	0	7	6
FLNB	Filamin-B OS=Homo sapiens GN=FLNB PE=1 SV=2	O75369 (+5)	0	10	0	0	6
PSMF1	Proteasome inhibitor PI31 subunit OS=Homo sapiens GN=PSMF1 PE=1 SV=2	Q5QPM7 (+1)	0	3	0	7	6
FBL	rRNA 2'-O-methyltransferase fibrillarin (Fragment) OS=Homo sapiens GN=FBL PE=1 SV=1	M0QXL5 (+2)	0	3	0	7	6
BAG2	BAG family molecular chaperone regulator 2 OS=Homo sapiens GN=BAG2 PE=1 SV=1	O95816	0	13	1	6	7
RPS15	40S ribosomal protein S15 OS=Homo sapiens GN=RPS15 PE=1 SV=1	A0A0B4J2B4 (+4)	0	6	0	3	5.5
ASCC3	Activating signal cointegrator 1 complex subunit 3 OS=Homo sapiens GN=ASCC3 PE=1 SV=3	Q8N3C0	0	5	0	4	5.5
DARS	Aspartate--tRNA ligase, cytoplasmic OS=Homo sapiens GN=DARS PE=1 SV=2	P14868 (+1)	0	6	0	3	5.5
CHD4	Chromodomain-helicase-DNA-binding protein 4 OS=Homo sapiens GN=CHD4 PE=1 SV=1	A0A0C4DGG9 (+3)	0	18	2	9	7.25
NUP107	Nuclear pore complex protein Nup107 OS=Homo sapiens GN=NUP107 PE=1 SV=1	P57740	0	7	0	2	5.5
SLC25A3	Phosphate carrier protein, mitochondrial OS=Homo sapiens GN=SLC25A3 PE=1 SV=1	F8VVM2 (+1)	0	0	0	9	5.5
RCN2	Reticulocalbin-2 OS=Homo sapiens GN=RCN2 PE=1 SV=1	Q14257 (+1)	0	3	0	6	5.5
HACD3	Very-long-chain (3R)-3-hydroxyacyl-CoA dehydratase OS=Homo sapiens GN=HACD3 PE=1 SV=1	H3BPZ1 (+2)	0	3	0	6	5.5
XRCC5	X-ray repair cross-complementing protein 5 OS=Homo sapiens GN=XRCC5 PE=1 SV=3	P13010	0	7	0	2	5.5
AHSA1	Activator of 90 kDa heat shock protein ATPase homolog 1 OS=Homo sapiens GN=AHSA1 PE=1 SV=1	O95433	0	6	0	2	5
COPB2	Coatomer subunit beta' OS=Homo sapiens GN=COPB2 PE=1 SV=2	P35606 (+1)	0	5	0	3	5
KPNA2	Importin subunit alpha-1 OS=Homo sapiens GN=KPNA2 PE=1 SV=1	P52292	0	6	0	2	5
RANGAP1	Ran GTPase-activating protein 1 OS=Homo sapiens GN=RANGAP1 PE=1 SV=1	P46060	0	3	0	5	5
DDB1	DNA damage-binding protein 1 OS=Homo sapiens GN=DDB1 PE=1 SV=1	Q16531	1	7	0	8	5.66667
TMPO	Lamina-associated polypeptide 2, isoform alpha OS=Homo sapiens GN=TMPO PE=1 SV=2	P42166	0	8	1	7	5.66667
RPL24	60S ribosomal protein L24 OS=Homo sapiens GN=RPL24 PE=1 SV=1	C9JNW5 (+2)	0	4	0	3	4.5
RPL4	60S ribosomal protein L4 OS=Homo sapiens GN=RPL4 PE=1 SV=5	P36578	0	5	0	2	4.5
ACACA	Acetyl-CoA carboxylase 1 OS=Homo sapiens GN=ACACA PE=1 SV=2	Q13085 (+3)	1	12	1	9	5.75
EMD	Emerin OS=Homo sapiens GN=EMD PE=1 SV=1	P50402	0	0	0	7	4.5
HDAC1	Histone deacetylase 1 OS=Homo sapiens GN=HDAC1 PE=1 SV=1	Q13547	0	4	0	3	4.5
IPO5	Importin-5 OS=Homo sapiens GN=IPO5 PE=1 SV=4	O00410	0	3	0	4	4.5
P4HA1	Isoform 2 of Prolyl 4-hydroxylase subunit alpha-1 OS=Homo sapiens GN=P4HA1	P13674-2	0	6	1	8	5.33333
EPDR1	Mammalian ependymin-related protein 1 OS=Homo sapiens GN=EPDR1 PE=1 SV=2	Q9UM22	0	4	0	3	4.5
NKRF	NF-kappa-B-repressing factor OS=Homo sapiens GN=NKRF PE=1 SV=2	O15226 (+1)	0	3	0	4	4.5
SCAF4	Splicing factor, arginine/serine-rich 15 OS=Homo sapiens GN=SCAF4 PE=1 SV=3	O95104 (+2)	0	3	0	4	4.5
CCT4	T-complex protein 1 subunit delta OS=Homo sapiens GN=CCT4 PE=1 SV=4	P50991 (+1)	0	5	0	2	4.5
CCT3	T-complex protein 1 subunit gamma OS=Homo sapiens GN=CCT3 PE=1 SV=4	P49368	0	7	0	0	4.5
SUPT6H	Transcription elongation factor SPT6 OS=Homo sapiens GN=SUPT6H PE=1 SV=2	Q7KZ85	0	4	0	3	4.5
DNAJA1	DnaJ homolog subfamily A member 1 OS=Homo sapiens GN=DNAJA1 PE=1 SV=2	P31689	0	8	1	5	5
GBF1	Golgi-specific brefeldin A-resistance guanine nucleotide exchange factor 1 OS=Homo sapiens GN=GBF1 PE=1 SV=2	Q92538 (+2)	0	7	1	6	5
YWHAQ	14-3-3 protein theta OS=Homo sapiens GN=YWHAQ PE=1 SV=1	P27348	0	4	0	2	4
RPL36	60S ribosomal protein L36 OS=Homo sapiens GN=RPL36 PE=1 SV=3	Q9Y3U8	0	3	0	3	4
RPL38	60S ribosomal protein L38 OS=Homo sapiens GN=RPL38 PE=1 SV=2	P63173	0	4	0	2	4
ACTL6A	Actin-like protein 6A OS=Homo sapiens GN=ACTL6A PE=1 SV=1	O96019	0	4	0	2	4
ATP5A1	ATP synthase subunit alpha, mitochondrial OS=Homo sapiens GN=ATP5A1 PE=1 SV=1	P25705	0	6	0	0	4
CNOT10	CCR4-NOT transcription complex subunit 10 OS=Homo sapiens GN=CNOT10 PE=1 SV=1	Q9H9A5 (+2)	0	3	0	3	4
EIF3B	Eukaryotic translation initiation factor 3 subunit B OS=Homo sapiens GN=EIF3B PE=1 SV=3	P55884 (+1)	0	6	0	0	4
QARS	Glutamine--tRNA ligase OS=Homo sapiens GN=QARS PE=1 SV=1	P47897 (+1)	0	4	0	2	4
HSPA2	Heat shock-related 70 kDa protein 2 OS=Homo sapiens GN=HSPA2 PE=1 SV=1	P54652	0	6	0	0	4
HNRNPR	Heterogeneous nuclear ribonucleoprotein R OS=Homo sapiens GN=HNRNPR PE=1 SV=1	O43390 (+1)	1	8	2	16	5.2
LMNB1	Lamin-B1 OS=Homo sapiens GN=LMNB1 PE=1 SV=2	P20700	1	5	0	7	4.66667
RANBP10	Ran-binding protein 10 OS=Homo sapiens GN=RANBP10 PE=1 SV=1	A0A0D9SEU5 (+3)	1	8	0	4	4.66667
PGAM5	Serine/threonine-protein phosphatase PGAM5, mitochondrial OS=Homo sapiens GN=PGAM5 PE=1 SV=2	Q96HS1	0	0	0	6	4
TNPO1	Transportin-1 OS=Homo sapiens GN=TNPO1 PE=1 SV=2	Q92973 (+2)	0	3	0	3	4
UBL4A	Ubiquitin-like protein 4A OS=Homo sapiens GN=UBL4A PE=1 SV=1	P11441 (+1)	0	4	0	2	4
HSPA5	78 kDa glucose-regulated protein OS=Homo sapiens GN=HSPA5 PE=1 SV=2	P11021	2	31	8	34	5.58333
NUP214	Nuclear pore complex protein Nup214 OS=Homo sapiens GN=NUP214 PE=1 SV=2	P35658 (+2)	0	8	1	3	4.33333
CLTC	Clathrin heavy chain OS=Homo sapiens GN=CLTC PE=1 SV=1	A0A087WVQ6 (+2)	2	38	9	23	4.84615
PSMD3	26S proteasome non-ATPase regulatory subunit 3 OS=Homo sapiens GN=PSMD3 PE=1 SV=2	O43242	0	5	0	0	3.5
RPL35A	60S ribosomal protein L35a OS=Homo sapiens GN=RPL35A PE=1 SV=2	P18077	0	3	0	2	3.5
RARS	Arginine--tRNA ligase, cytoplasmic OS=Homo sapiens GN=RARS PE=1 SV=2	P54136 (+1)	0	5	0	0	3.5
CNOT3	CCR4-NOT transcription complex subunit 3 OS=Homo sapiens GN=CNOT3 PE=1 SV=1	O75175	0	5	0	0	3.5
CNOT7	CCR4-NOT transcription complex subunit 7 OS=Homo sapiens GN=CNOT7 PE=1 SV=3	Q9UIV1 (+1)	0	0	0	5	3.5
CBX3	Chromobox protein homolog 3 OS=Homo sapiens GN=CBX3 PE=1 SV=4	Q13185	0	3	0	2	3.5
C1QBP	Complement component 1 Q subcomponent-binding protein, mitochondrial OS=Homo sapiens GN=C1QBP PE=1 SV=1	Q07021	0	3	0	2	3.5
DNAJA3	DnaJ homolog subfamily A member 3, mitochondrial OS=Homo sapiens GN=DNAJA3 PE=1 SV=2	Q96EY1 (+1)	0	5	1	5	4
WNK1	Isoform 4 of Serine/threonine-protein kinase WNK1 OS=Homo sapiens GN=WNK1	Q9H4A3-5 (+2)	0	5	0	0	3.5
HELLS	Isoform 6 of Lymphoid-specific helicase OS=Homo sapiens GN=HELLS	Q9NRZ9-6	0	5	0	0	3.5
KARS	Lysine--tRNA ligase OS=Homo sapiens GN=KARS PE=1 SV=3	Q15046	0	5	0	0	3.5
PHB2	Prohibitin-2 OS=Homo sapiens GN=PHB2 PE=1 SV=1	F5GY37 (+2)	0	0	0	5	3.5
ELOB	Protein ELOB OS=Homo sapiens GN=ELOB PE=1 SV=1	B8ZZU8 (+2)	0	3	0	2	3.5
RUVBL2	RuvB-like 2 OS=Homo sapiens GN=RUVBL2 PE=1 SV=3	Q9Y230	2	14	2	11	4.5
SUPT5H	Transcription elongation factor SPT5 OS=Homo sapiens GN=SUPT5H PE=1 SV=1	O00267 (+1)	0	5	0	0	3.5
TUBB6	Tubulin beta-6 chain OS=Homo sapiens GN=TUBB6 PE=1 SV=1	Q9BUF5	0	5	0	0	3.5
RPL13A	60S ribosomal protein L13a (Fragment) OS=Homo sapiens GN=RPL13A PE=1 SV=2	M0QYS1 (+1)	1	7	0	2	3.66667
RPLP0	60S acidic ribosomal protein P0 OS=Homo sapiens GN=RPLP0 PE=1 SV=1	P05388	1	9	3	13	4
YWHAB	14-3-3 protein beta/alpha OS=Homo sapiens GN=YWHAB PE=1 SV=3	P31946 (+1)	0	0	0	4	3
RPL3	60S ribosomal protein L3 OS=Homo sapiens GN=RPL3 PE=1 SV=2	P39023	1	8	1	4	3.5
RPL7	60S ribosomal protein L7 OS=Homo sapiens GN=RPL7 PE=1 SV=1	P18124	0	4	0	0	3
CDK4	Cyclin-dependent kinase 4 OS=Homo sapiens GN=CDK4 PE=1 SV=1	F8VTV8 (+3)	0	0	0	4	3
DNM1L	Dynamin-1-like protein OS=Homo sapiens GN=DNM1L PE=1 SV=2	O00429 (+4)	1	6	0	2	3.33333
EDC4	Enhancer of mRNA-decapping protein 4 OS=Homo sapiens GN=EDC4 PE=1 SV=1	Q6P2E9 (+1)	0	4	0	0	3
EIF4A2	Eukaryotic initiation factor 4A-II OS=Homo sapiens GN=EIF4A2 PE=1 SV=1	E7EQG2 (+3)	0	4	0	0	3
RAN	GTP-binding nuclear protein Ran OS=Homo sapiens GN=RAN PE=1 SV=1	B5MDF5 (+1)	0	4	0	0	3
IDH3A	Isocitrate dehydrogenase [NAD] subunit alpha, mitochondrial OS=Homo sapiens GN=IDH3A PE=1 SV=1	P50213	0	0	0	4	3
AIFM1	Isoform 3 of Apoptosis-inducing factor 1, mitochondrial OS=Homo sapiens GN=AIFM1	O95831-3	1	8	1	4	3.5
NME2	Isoform 3 of Nucleoside diphosphate kinase B OS=Homo sapiens GN=NME2	P22392-2 (+1)	0	4	0	0	3
MRPL43	Isoform 4 of 39S ribosomal protein L43, mitochondrial OS=Homo sapiens GN=MRPL43	Q8N983-4	0	4	0	0	3
USP9X	Probable ubiquitin carboxyl-terminal hydrolase FAF-X OS=Homo sapiens GN=USP9X PE=1 SV=3	Q93008 (+1)	1	8	0	0	3.33333
ARHGEF12	Rho guanine nucleotide exchange factor 12 OS=Homo sapiens GN=ARHGEF12 PE=1 SV=1	E9PMR6 (+2)	0	4	0	0	3
PAF1	RNA polymerase II-associated factor 1 homolog OS=Homo sapiens GN=PAF1 PE=1 SV=2	Q8N7H5 (+1)	0	4	0	0	3
SFXN1	Sideroflexin-1 OS=Homo sapiens GN=SFXN1 PE=1 SV=4	Q9H9B4	0	0	0	4	3
HSPA9	Stress-70 protein, mitochondrial OS=Homo sapiens GN=HSPA9 PE=1 SV=2	P38646	6	34	11	37	3.84211
CKAP5	Cytoskeleton-associated protein 5 OS=Homo sapiens GN=CKAP5 PE=1 SV=3	Q14008 (+2)	3	13	1	6	3.5
EIF3A	Eukaryotic translation initiation factor 3 subunit A OS=Homo sapiens GN=EIF3A PE=1 SV=1	Q14152 (+1)	0	4	1	3	3
H3F3A	Histone H3 OS=Homo sapiens GN=H3F3A PE=1 SV=1	B4DEB1 (+7)	0	3	1	4	3
PABPC1	Polyadenylate-binding protein OS=Homo sapiens GN=PABPC1 PE=1 SV=1	A0A087WTT1 (+3)	0	8	3	6	3.2
RAVER1	Ribonucleoprotein PTB-binding 1 OS=Homo sapiens GN=RAVER1 PE=1 SV=1	A0A087WZ13 (+1)	1	4	0	3	3
RBM39	RNA-binding protein 39 OS=Homo sapiens GN=RBM39 PE=1 SV=1	G3XAC6 (+3)	1	4	0	3	3
RPL28	60S ribosomal protein L28 OS=Homo sapiens GN=RPL28 PE=1 SV=3	P46779	0	9	4	8	3.16667
RPL13	60S ribosomal protein L13 OS=Homo sapiens GN=RPL13 PE=1 SV=4	P26373	0	7	3	6	3
RPL23	60S ribosomal protein L23 OS=Homo sapiens GN=RPL23 PE=1 SV=1	P62829	1	7	2	6	3
YWHAE	14-3-3 protein epsilon OS=Homo sapiens GN=YWHAE PE=1 SV=1	P62258	1	16	9	17	2.91667
YWHAG	14-3-3 protein gamma OS=Homo sapiens GN=YWHAG PE=1 SV=2	P61981	0	3	1	3	2.66667
HSPD1	60 kDa heat shock protein, mitochondrial OS=Homo sapiens GN=HSPD1 PE=1 SV=2	P10809	1	6	0	0	2.66667
HSPD1	60S ribosomal protein L10a OS=Homo sapiens GN=RPL10A PE=1 SV=2	P62906	0	3	0	0	2.5
RPL18A	60S ribosomal protein L18a OS=Homo sapiens GN=RPL18A PE=1 SV=1	M0R117 (+2)	0	5	2	4	2.75
ATXN2L	Ataxin-2-like protein OS=Homo sapiens GN=ATXN2L PE=1 SV=1	H3BUF6 (+8)	1	6	0	0	2.66667
ATP5C1	ATP synthase subunit gamma, mitochondrial OS=Homo sapiens GN=ATP5C1 PE=1 SV=1	P36542 (+1)	0	0	0	3	2.5
CANX	Calnexin OS=Homo sapiens GN=CANX PE=1 SV=2	P27824 (+1)	0	3	0	0	2.5
CNOT11	CCR4-NOT transcription complex subunit 11 OS=Homo sapiens GN=CNOT11 PE=1 SV=1	Q9UKZ1	0	0	0	3	2.5
NDUFA4	Cytochrome c oxidase subunit NDUFA4 OS=Homo sapiens GN=NDUFA4 PE=1 SV=1	O00483	0	3	0	0	2.5
MSH6	DNA mismatch repair protein Msh6 OS=Homo sapiens GN=MSH6 PE=1 SV=2	P52701 (+2)	0	3	0	0	2.5
POLR2A	DNA-directed RNA polymerase subunit OS=Homo sapiens GN=POLR2A PE=1 SV=1	A0A087WWE2 (+1)	0	3	0	0	2.5
POLR1C	DNA-directed RNA polymerases I and III subunit RPAC1 OS=Homo sapiens GN=POLR1C PE=1 SV=1	O15160 (+1)	0	3	0	0	2.5
RPN1	Dolichyl-diphosphooligosaccharide--protein glycosyltransferase subunit 1 OS=Homo sapiens GN=RPN1 PE=1 SV=1	P04843	0	3	0	0	2.5
DYNLL1	Dynein light chain 1, cytoplasmic OS=Homo sapiens GN=DYNLL1 PE=1 SV=1	P63167	0	0	0	3	2.5
EEF2	Elongation factor 2 OS=Homo sapiens GN=EEF2 PE=1 SV=4	P13639	0	3	0	0	2.5
EIF3G	Eukaryotic translation initiation factor 3 subunit G (Fragment) OS=Homo sapiens GN=EIF3G PE=1 SV=8	K7EL20	1	3	0	3	2.66667
HAUS5	HAUS augmin-like complex subunit 5 OS=Homo sapiens GN=HAUS5 PE=1 SV=2	O94927	0	0	0	3	2.5
IRS4	Insulin receptor substrate 4 OS=Homo sapiens GN=IRS4 PE=1 SV=1	O14654	0	0	0	3	2.5
MAP1B	Microtubule-associated protein 1B OS=Homo sapiens GN=MAP1B PE=1 SV=2	P46821	0	0	1	6	2.66667
SLC25A1	Mitochondrial 2-oxoglutarate/malate carrier protein (Fragment) OS=Homo sapiens GN=SLC25A11 PE=1 SV=1	I3L1P8 (+2)	0	0	0	3	2.5
MYL6	Myosin light polypeptide 6 OS=Homo sapiens GN=MYL6 PE=1 SV=1	F8W1R7 (+5)	0	3	0	0	2.5
YBX1	Nuclease-sensitive element-binding protein 1 (Fragment) OS=Homo sapiens GN=YBX1 PE=1 SV=1	H0Y449 (+1)	0	3	0	0	2.5
FARSA	Phenylalanine--tRNA ligase alpha subunit OS=Homo sapiens GN=FARSA PE=1 SV=1	K7ER00 (+2)	0	0	0	3	2.5
DDX20	Probable ATP-dependent RNA helicase DDX20 OS=Homo sapiens GN=DDX20 PE=1 SV=2	Q9UHI6	0	0	0	3	2.5
AAR2	Protein AAR2 homolog OS=Homo sapiens GN=AAR2 PE=1 SV=1	A2A2Q9 (+1)	0	3	0	0	2.5
SEC13	Protein SEC13 homolog OS=Homo sapiens GN=SEC13 PE=1 SV=1	A0A0C4DFR6 (+3)	0	0	0	3	2.5
IQGAP1	Ras GTPase-activating-like protein IQGAP1 OS=Homo sapiens GN=IQGAP1 PE=1 SV=1	P46940	0	3	0	0	2.5
SNRPD2	Small nuclear ribonucleoprotein Sm D2 OS=Homo sapiens GN=SNRPD2 PE=1 SV=1	P62316	0	3	0	0	2.5
SPG20	Spartin OS=Homo sapiens GN=SPG20 PE=1 SV=1	Q8N0X7	0	3	0	0	2.5
SMC3	Structural maintenance of chromosomes protein 3 OS=Homo sapiens GN=SMC3 PE=1 SV=2	Q9UQE7	0	3	0	0	2.5
TUBB2B	Tubulin beta-2B chain OS=Homo sapiens GN=TUBB2B PE=1 SV=1	Q9BVA1	0	3	0	0	2.5
TUBB3	Tubulin beta-3 chain OS=Homo sapiens GN=TUBB3 PE=1 SV=2	Q13509	0	3	0	0	2.5
UBE2E1	Ubiquitin-conjugating enzyme E2 E1 (Fragment) OS=Homo sapiens GN=UBE2E1 PE=1 SV=1	C9J2P0 (+2)	0	0	0	3	2.5
VDAC1	Voltage-dependent anion-selective channel protein 1 OS=Homo sapiens GN=VDAC1 PE=1 SV=2	P21796	0	0	0	3	2.5
VDAC	Voltage-dependent anion-selective channel protein 3 OS=Homo sapiens GN=VDAC3 PE=1 SV=1	Q9Y277 (+1)	0	0	0	3	2.5
TUBA1A	Tubulin alpha-1A chain OS=Homo sapiens GN=TUBA1A PE=1 SV=1	Q71U36	6	30	12	26	2.9
RPS16	40S ribosomal protein S16 OS=Homo sapiens GN=RPS16 PE=1 SV=2	P62249	2	8	2	6	2.66667
HNRNPF	Heterogeneous nuclear ribonucleoprotein F OS=Homo sapiens GN=HNRNPF PE=1 SV=3	P52597	0	6	3	5	2.6
RPS6	40S ribosomal protein S6 OS=Homo sapiens GN=RPS6 PE=1 SV=1	P62753	0	4	2	4	2.5
RPL27A	60S ribosomal protein L27a OS=Homo sapiens GN=RPL27A PE=1 SV=2	P46776	0	4	2	4	2.5
ZNF326	DBIRD complex subunit ZNF326 OS=Homo sapiens GN=ZNF326 PE=1 SV=2	Q5BKZ1	0	3	2	5	2.5
TUBB	Tubulin beta chain OS=Homo sapiens GN=TUBB PE=1 SV=2	P07437	7	30	14	27	2.56522
RPL26	60S ribosomal protein L26 (Fragment) OS=Homo sapiens GN=RPL26 PE=4 SV=1	J3QRI7	2	7	3	8	2.42857
ARMC8	Armadillo repeat-containing protein 8 OS=Homo sapiens GN=ARMC8 PE=1 SV=2	Q8IUR7 (+1)	1	5	0	0	2.33333
HSPA4L	Heat shock 70 kDa protein 4L OS=Homo sapiens GN=HSPA4L PE=1 SV=1	E9PDE8 (+1)	1	3	0	2	2.33333
EP300	Histone acetyltransferase p300 OS=Homo sapiens GN=EP300 PE=1 SV=2	Q09472	1	5	0	0	2.33333
NUP133	Nuclear pore complex protein Nup133 OS=Homo sapiens GN=NUP133 PE=1 SV=2	Q8WUM0	1	5	0	0	2.33333
NPM1	Nucleophosmin OS=Homo sapiens GN=NPM1 PE=1 SV=2	P06748 (+1)	1	7	2	3	2.4
VDAC2	Voltage-dependent anion-selective channel protein 2 (Fragment) OS=Homo sapiens GN=VDAC2 PE=1 SV=1	A0A0A0MR02 (+3)	1	3	0	2	2.33333
DYNC1H1	Cytoplasmic dynein 1 heavy chain 1 OS=Homo sapiens GN=DYNC1H1 PE=1 SV=5	Q14204	4	1	0	11	2.33333
HSP90AB1	Heat shock protein HSP 90-beta OS=Homo sapiens GN=HSP90AB1 PE=1 SV=4	P08238	6	19	7	14	2.33333
RPL31	60S ribosomal protein L31 OS=Homo sapiens GN=RPL31 PE=1 SV=1	P62899	0	4	2	3	2.25
RALY	RNA-binding protein Raly OS=Homo sapiens GN=RALY PE=1 SV=1	Q9UKM9	2	3	0	4	2.25
RPS17	40S ribosomal protein S17 OS=Homo sapiens GN=RPS17 PE=1 SV=2	P08708	0	6	4	5	2.16667
TUBA1C	Tubulin alpha chain OS=Homo sapiens GN=TUBA1C PE=1 SV=1	F5H5D3 (+1)	0	3	12	26	2.21429
AIFM1	Apoptosis-inducing factor 1, mitochondrial OS=Homo sapiens GN=AIFM1 PE=1 SV=1	O95831 (+1)	0	0	1	4	2
CNOT8	CCR4-NOT transcription complex subunit 8 (Fragment) OS=Homo sapiens GN=CNOT8 PE=1 SV=1	E5RIL2 (+2)	0	0	0	2	2
CENPM	Centromere protein M OS=Homo sapiens GN=CENPM PE=1 SV=1	Q9NSP4 (+2)	0	0	0	2	2
COX4I1	Cytochrome c oxidase subunit 4 isoform 1, mitochondrial OS=Homo sapiens GN=COX4I1 PE=1 SV=1	P13073	0	0	0	2	2
DIABLO	Diablo homolog, mitochondrial OS=Homo sapiens GN=DIABLO PE=1 SV=1	A0A024RBT2 (+5)	0	0	0	2	2
TRIM68	E3 ubiquitin-protein ligase TRIM68 (Fragment) OS=Homo sapiens GN=TRIM68 PE=1 SV=1	E9PR29 (+1)	0	0	0	2	2
UBR5	E3 ubiquitin-protein ligase UBR5 OS=Homo sapiens GN=UBR5 PE=1 SV=1	E7EMW7 (+2)	0	0	0	2	2
EEF1A1	Elongation factor 1-alpha 1 OS=Homo sapiens GN=EEF1A1 PE=1 SV=1	P68104 (+1)	4	11	4	7	2
EEF1G	Elongation factor 1-gamma OS=Homo sapiens GN=EEF1G PE=1 SV=3	P26641	1	4	0	0	2
GET4	Golgi to ER traffic protein 4 homolog (Fragment) OS=Homo sapiens GN=GET4 PE=1 SV=1	C9JHN8 (+3)	0	0	0	2	2
HAX1	HCLS1-associated protein X-1 OS=Homo sapiens GN=HAX1 PE=1 SV=1	E9PIQ7 (+4)	0	0	0	2	2
HSPA1B	Heat shock 70 kDa protein 1B OS=Homo sapiens GN=HSPA1B PE=1 SV=1	A0A0G2JIW1 (+1)	22	53	31	56	2.01818
HNRNPC	Heterogeneous nuclear ribonucleoproteins C1/C2 OS=Homo sapiens GN=HNRNPC PE=1 SV=1	B2R5W2 (+6)	3	12	7	10	2
EEF1E1	Isoform 2 of Eukaryotic translation elongation factor 1 epsilon-1 OS=Homo sapiens GN=EEF1E1	O43324-2	1	4	0	0	2
VPS13A	Isoform 2 of Vacuolar protein sorting-associated protein 13A OS=Homo sapiens GN=VPS13A	Q96RL7-2	0	0	1	4	2
ERG	Isoform 8 of Transcriptional regulator ERG OS=Homo sapiens GN=ERG	P11308-6	0	0	0	2	2
MARS	Methionine--tRNA ligase, cytoplasmic OS=Homo sapiens GN=MARS PE=1 SV=2	P56192	0	0	0	2	2
NCL	Nucleolin OS=Homo sapiens GN=NCL PE=1 SV=3	P19338	3	9	7	13	2
NME1	Nucleoside diphosphate kinase A OS=Homo sapiens GN=NME1 PE=1 SV=1	E7ERL0 (+6)	0	0	0	2	2
CDC73	Parafibromin OS=Homo sapiens GN=CDC73 PE=1 SV=1	Q6P1J9	1	4	0	0	2
FKBP8	Peptidyl-prolyl cis-trans isomerase FKBP8 OS=Homo sapiens GN=FKBP8 PE=1 SV=2	Q14318 (+1)	0	0	0	2	2
PI4KA	Phosphatidylinositol 4-kinase alpha OS=Homo sapiens GN=PI4KA PE=1 SV=4	P42356	0	0	0	2	2
PCNA	Proliferating cell nuclear antigen OS=Homo sapiens GN=PCNA PE=1 SV=1	P12004	0	0	0	2	2
FAM208A	Protein TASOR OS=Homo sapiens GN=FAM208A PE=1 SV=3	Q9UK61 (+2)	0	0	0	2	2
RCN1	Reticulocalbin-1 OS=Homo sapiens GN=RCN1 PE=1 SV=1	Q15293	0	0	0	2	2
PPP6C	Serine/threonine-protein phosphatase 6 catalytic subunit OS=Homo sapiens GN=PPP6C PE=1 SV=1	O00743 (+2)	0	0	0	2	2
SNRPD1	Small nuclear ribonucleoprotein Sm D1 OS=Homo sapiens GN=SNRPD1 PE=1 SV=1	P62314	0	3	2	3	2
SURF4	Surfeit 4, isoform CRA_b OS=Homo sapiens GN=SURF4 PE=1 SV=1	B7Z1G8 (+3)			0	2	2
ZCCHC11	Terminal uridylyltransferase 4 OS=Homo sapiens GN=ZCCHC11 PE=1 SV=1	A0A0C4DFM7 (+3)	0	0	0	2	2
PTPN12	Tyrosine-protein phosphatase non-receptor type 12 (Fragment) OS=Homo sapiens GN=PTPN12 PE=1 SV=1	H0YB59 (+1)	0	0	0	2	2
UBE2N	Ubiquitin-conjugating enzyme E2 N OS=Homo sapiens GN=UBE2N PE=1 SV=1	P61088 (+1)	0	0	0	2	2
CACNA1B	Voltage-dependent N-type calcium channel subunit alpha OS=Homo sapiens GN=CACNA1B PE=1 SV=1	B1AQK6 (+3)	0	0	1	4	2
